# Supplementary material for: Determining diagnosis date of diabetes using structured electronic health record (EHR) data: the SEARCH for diabetes in youth study
Source: BMC Med Res Methodol. 2021 Oct 10;21:210. doi: 10.1186/s12874-021-01394-8 (PMC8502379; doi:10.1186/s12874-021-01394-8)
Supplement: Supplementary file 1 — Additional file 1. [file 12874_2021_1394_MOESM1_ESM.zip]

Archive with 6 entries (6 files):
- supplemental figure 1.png
- Supplemental Figure 2.png
- Supplemental Figure 3.png
- Supplemental Figure 4.png
- Supplemental Figure 5.png
- Supplemental Table 1.docx
